# Supplementary material for: In Vitro and In Silico Studies on Cytotoxic Properties of Oxythiamine and 2′-Methylthiamine
Source: Int J Mol Sci. 2024 Apr 15;25(8):4359. doi: 10.3390/ijms25084359 (PMC11050282; doi:10.3390/ijms25084359)
Supplement: Supplementary file 1 [file ijms-25-04359-s001.zip]

Archive with 1 entries (1 files):
- ijms-2912255-supplementary.pdf
